# Supplementary material for: The Relationship between Nurses’ Training and Perceptions of Electronic Documentation Systems
Source: Nurs Rep. 2021 Jan 1;11(1):12–27. doi: 10.3390/nursrep11010002 (PMC8608127; doi:10.3390/nursrep11010002)
Supplement: Supplementary file 1 [file nursrep-11-00002-s001.zip]

Archive with 1 entries (1 files):
- nursrep-991264-supplementary.csv
