# Supplementary material for: The Relationship between Nurses’ Training and Perceptions of Electronic Documentation Systems
Source: Nurs Rep. 2021 Jan 1;11(1):12–27. doi: 10.3390/nursrep11010002 (PMC8608127; doi:10.3390/nursrep11010002)
Supplement: Supplementary file 1 [file nursrep-11-00002-s001.zip › nursrep-991264-supplementary.csv]

Age	Gender	GCS1	GCS2	GCS3	GCS4	GCS5	GCS6	GCS7	GCS8	GCS9	GCS10	GCS11	GCS12belief	GCS13belief	GCS14belief	SE1	SE2	SE3	SE4	SE5	SE6	SE7	SE8	SI1	SI2	SI3	SI4	T1	T2	T3	T4	T5	T6	T7	T8	T9	T10	PEOU1	PEOU2	PEOU3	PEOU4	PEOU5	PEOU6	PEOU7	PEOU8	PEOU9	PEOU10	PEOU11	V1
2	2	6	6	5	5	6	6	6	6	6	6	6	6	6	6	6	6	6	6	6	6	6	6	6	6	6	6	6	6	6	6	6	4	6	6	3	6	6	6	6	3	6	6	6	6	6	6	3	2
3	2	6	6	6	1	6	6	6	6	5	5	6	6	6	6	6	6	5	2	6	5	5	5	6	6	5	6	2	5	5	5	6	5	5	5	2	4	4	4	5	2	4	4	4	2	5	5	3	2
2	2	5	5	3	2	3	6	4	5	6	5	2	5	5	6	5	6	3	2	6	6	4	5	6	6	6	6	4	4	4	4	5	5	6	5	3	3	5	3	6	3	4	4	4	3	4	3	5	2
3	2	6	6	6	4	6	6	6	6	6	6	6	6	6	6	6	6	6	2	6	6	1	6	6	6	6	6	1	5	6	6	6	3	5	6	1	5	6	6	6	3	6	6	6	1	6	6	2	1
4	2	6	5	4	4	5	6	6	6	5	5	6	6	6	6	6	5	6	3	6	4	4	5	6	6	5	6	2	4	4	4	5	5	6	3	4	5	5	3	4	5	4	5	4	4	4	5	4	2
4	2	6	6	5	4	4	6	5	6	5	3	5	6	6	6	6	6	6	2	6	6	4	5	6	6	6	6	1	6	6	6	6	5	6	6	5	6	5	6	6	4	4	5	5	4	6	4	6	2
4	2	6	6	6	5	6	6	5	5	5	5	5	5	6	5	6	6	5	5	6	5	3	5	5	5	4	2	2	5	4	4	5	5	5	4	4	1	5	4	4	5	4	4	4	5	5	4	6	2
2	2	6	6	6	5	6	6	6	6	6	6	6	6	6	6	6	6	6	4	6	6	1	5	4	5	4	4	2	4	5	2	4	5	6	5	5	5	2	3	5	4	3	3	3	5	4	3	5	2
5	2	6	3	1	1	1	6	3	4	3	3	5	5	5	5	3	2	3	5	5	3	1	2	4	3	1	5	1	6	3	3	2	5	5	1	4	1	1	1	1	6	1	1	1	6	4	1	6	1
5	2	6	6	4	4	6	6	4	4	6	6	6	6	6	6	6	6	6	6	6	6	6	6	6	6	6	6	1	4	4	4	4	1	1	1	3	4	4	4	4	4	4	4	4	1	4	6	4	6
5	2	3	3	2	2	2	6	5	5	5	5	3	6	6	5	6	5	3	3	6	6	2	5	6	6	2	2	4	5	3	4	5	5	5	4	4	3	3	3	3	4	5	5	2	5	5	2	5	2
3	2	6	6	4	4	4	6	6	6	6	6	6	6	6	4	6	6	6	1	6	6	3	4	5	6	3	3	1	1	3	3	6	1	6	4	1	6	6	6	6	1	3	6	3	4	6	6	5	1
1	2	6	6	5	5	6	6	6	6	5	5	5	6	6	6	6	5	6	3	6	6	2	3	6	6	6	6	5	3	3	3	5	6	6	5	5	5	2	2	6	5	5	5	5	5	5	3	5	2
3	2	6	4	3	3	4	6	4	4	2	4	4	6	6	6	5	5	6	5	5	5	4	4	6	6	6	6	6	6	6	6	6	4	5	6	3	5	6	6	5	3	5	5	5	3	5	5	3	2
2	2	6	6	6	4	6	6	6	6	5	5	6	6	6	5	5	6	6	5	6	6	1	5	6	6	5	6	2	6	6	5	6	6	6	6	2	4	3	4	6	6	4	5	4	5	5	6	5	2
4	2	6	6	6	5	6	6	6	6	5	5	6	6	6	6	6	6	6	2	6	6	5	6	6	6	4	3	2	4	4	4	6	2	6	6	5	6	3	4	6	4	5	6	4	5	5	5	6	2
6	2	5	5	4	3	5	2	3	3	2	3	4	6	5	6	5	5	6	6	6	5	4	6	3	3	3	6	2	4	5	5	2	5	5	2	2	2	4	3	3	3	4	4	4	4	4	5	5	2
2	2	6	6	6	5	6	6	6	6	5	5	6	6	6	6	6	6	3	2	6	6	3	5	6	6	1	1	3	5	6	6	6	3	3	6	2	5	3	3	6	5	5	3	5	6	5	3	3	2
2	2	6	6	6	4	6	6	6	6	5	5	6	6	6	6	6	6	6	4	6	6	6	6	6	6	6	6	2	6	6	6	6	4	6	6	3	6	5	5	6	6	6	6	6	6	6	6	4	2
3	2	6	3	2	2	2	6	6	6	5	2	3	6	6	6	6	3	6	6	6	4	2	3	6	6	6	4	2	2	3	2	3	4	5	4	6	5	2	2	2	4	4	3	3	6	3	3	5	2
4	2	6	6	6	4	5	6	6	6	5	5	5	6	6	6	6	6	6	5	6	3	3	5	6	6	5	6	3	5	5	5	5	3	5	4	3	4	5	3	4	4	4	5	5	5	5	4	5	2
2	2	6	5	2	2	3	6	4	5	6	6	6	6	6	6	6	6	6	1	6	6	4	6	6	6	6	6	6	6	6	6	6	5	6	6	2	3	6	6	6	2	6	6	6	1	6	6	4	1
2	2	6	6	4	6	6	6	6	6	5	5	6	6	6	6	6	6	6	2	6	2	2	2	6	6	6	6	6	6	6	6	6	3	4	6	6	4	5	5	6	5	3	3	3	5	3	5	2	2
2	2	6	6	5	5	6	6	6	6	6	5	6	6	6	5	6	6	6	3	6	6	4	5	4	5	5	5	4	5	5	5	6	6	6	5	2	6	6	6	6	3	4	6	4	4	5	5	5	2
4	2	6	4	4.6	4	4	6	5	4	5	5	3	4	6	6	5	5	6	3	6	3	4	5	4	6	5	6	1	3	3	3	4	5	6	4	2	4	4	4	5	5	4	4	4	5	3	4	4	1
5	2	5	4	2	2	2	5	4	4	5	5	5	6	6	6	5	5	6	5	6	6	2	2	6	6	6	4	2	6	6	5	6	2	4	5	2	5	5	4	4	2	5	5	5	6	5	6	5	2
5	2	6	6	6	4	3	6	6	6	5	5	5	6	6	6	6	6	5	3	6	6	3	5	6	6	5	5	3	4	5	5	5	4	4	5	3	1	5	4	5	3	4	4	4	3	5	4	6	2
4	2	6	5	5	1	4	6	4	5	4	5	5	6	6	6	6	6	6	3	6	6	3	4	6	6	6	6	2	6	6	6	6	4	5	5	2	5	5	5	5	3	5	5	4	2	5	5	3	2
5	2	6	5	2	2	2	6	3	2	4	3	2	6	6	6	3	5	6	6	3	3	2	3	4	3	6	6	2	3	3	3	3	6	6	3	3	3	3	3	5	5	2	3	2	2	2	2	6	2
3	2	6	6	5	5	6	6	6	6	5	5	6	6	6	6	6	6	6	4	6	6	5	6	5	5	5	5	4	5	5	3	4	6	6	5	2	5	5	5	6	2	4	5	4	3	4	4	4	2
3	2	6	6	5	4	5	6	6	6	6	6	5	6	6	6	6	6	5	2	6	4	5	5	1	1	4	5	4	5	5	5	6	2	5	6	2	6	5	5	5	2	5	5	5	3	5	5	4	2
6	2	6	6	6	2	6	6	6	6	5	5	6	6	6	6	6	6	6	2	5	5	4	5	6	6	3	6	3	6	3	5	4	2	6	5	5	6	3	3	6	4	3	4	3	6	6	5	1	2
2	1	6	6	6	3	6	6	6	6	5	5	6	6	6	6	6	6	6	2	6	6	5	6	2	3	3	6	3	6	6	6	6	5	5	5	2	4	6	6	6	2	6	6	6	2	6	3	6	2
6	2	6	6	6	5	6	6	5	5	5	5	5	6	6	6	6	6	6	4	6	6	2	5	5	5	5	6	5	5	5	5	6	4	5	5	5	4	4	5	6	5	4	5	4	5	5	5	5	1
5	2	6	6	6	4	6	6	6	6	6	6	6	6	6	6	6	6	6	6	6	6	4	6	6	6	6	6	3	6	6	6	6	5	6	6	2	4	6	5	5	4	4	6	5	2	6	6	2	2
6	2	6	4	2	2	2	6	2	2	2	2	2	6	6	6	2	2	3	6	6	2	2	5	4	4	4	6	2	4	3	3	2	5	5	2	3	4	2	2	2	6	3	2	2	6	2	2	2	2
4	2	6	6	4	1	6	6	5	5	6	6	6	6	6	6	4	3	1	1	1	1	1	1	1	2	1	1	1	3	6	6	1	1	1	5	3	3	4	4	4	4	1	2	1	6	2	1	1	6
4	2	6	6	5	2	5	6	5	5	5	2	5	6	6	6	5	4	5	6	5	4	3	5	6	6	2	6	4	3	5	4	2	5	6	5	6	4	2	2	4	5	2	5	2	6	3	2	6	2
2	2	6	6	5	2	5	6	6	6	5	5	6	6	6	3	6	6	6	3	6	6	5	6	6	6	6	6	1	2	3	1	3	5	6	5	1	1	4	3	6	6	2	2	2	6	5	1	5	2
5	2	6	6	5	3	5	6	5	5	5	6	5	6	6	6	6	6	6	5	6	6	2	3	6	6	6	6	2	6	6	6	5	5	6	5	2	3	4	5	5	2	4	5	5	4	5	5	2	1
2	2	6	6	5	2	5	6	6	6	5	5	6	6	6	6	6	6	6	2	6	6	5	6	6	6	6	6	3	5	3	3	4	6	6	2	2	3	6	1	6	3	5	6	5	3	6	6	3	2
5	1	6	6	6	5	6	6	6	6	5	5	6	6	6	6	6	4	5	3	6	6	5	5	1	1	1	5	5	5	5	5	5	3	3	5	3	5	3	3	5	5	3	5	3	5	5	3	5	2
6	2	6	5	4	2	5	5	5	4.2	3	3	4	6	6	6	4	4	4	6	3	5	2	1	4	4	1	4	2	2	2	2	2	4	5	3	6	2	2	2	2	3	2	2	2	6	2	2	4	2
4	1	6	6	6	4	6	5	6	6	6	6	5	6	6	6	6	6	4	4	6	6	2	6	6	6	6	6	3	6	6	6	6	5	5	6	2	6	5	6	5	2	5	6	5	2	6	6	5	2
6	2	6	6	6	6	6	6	5	6	5	5	6	6	6		6	6	6	6	6	6	3	6	6	6	4	6	2	5	5	4	6	6	6	2	2	2	6	5	5	2	5	6	6	2	5	6	2	2
3	1	6	6	4	5	5	6	6	6	6	6	4	6	6	6	6	6	5	6	5.3	6	3	5	6	5	3	5	2	1	3	2	3	4	5	2	2	4	5	4	4	4	4	4	4	5	4	4	5	2
5	2	6	5	2	2	4	6	5	5	5	5	5	6	6	6	5	5	6	6	6	6	4	6	6	6	5	6	5	6	6	6	5	6	6	5	2	5	5	5	5	3	6	6	4	5	6	6	6	1
6	2	6	6	6	5	6	6	6	6	5	5	6	6	6	6	6	6	6	6	6	6	5	6	6	6	6	6	3	6	6	6	6	4	5	6	3	5	5	5	6	5	6	6	6	5	6	6	2	2
4	2	6	6	5	5	5	6	5	5	5	5	5	6	6	6	5	5	2	4	5	6	2	4	6	6	4	5	4	3	2	3	4	3	6	3	2	2	4	3	5	3	5	5	5	3	5	4	5	2
2	2	6	6	6	6	6	6	6	6	6	6	6	6	6	6	6	5	6	3	6	4	6	6	6	6	6	3	6	6	6	6	5	6	6	5	5	6	5	5	5	5	5	5	5	5	5	5	6	1
5	2	6	6	6	1	6	6	6	6	5	5	6	6	6	6	6	6	6	4	6	6	5	5	6	6	1	6	2	6	6	6	6	5	6	6	6	6	6	6	6	4	5	6	5	6	6	1	6	2
7	2	6	5	4	3	4	4	4	4	4	2	4	5	5	5	5	5	6	6	5	2	3	4	5	5	5	1	1	2	5	4	4	5	5	5	3	4	4	4	4	5	4	4	4	5	4	4	3	2
2	2	6	6	6	6	6	6	6	6	6	6	5	6	6	6	6	6	6	1	6	6	6	6	6	6	6	6	6	6	6	6	6	2	2	6	1	6	6	6	6	1	6	6	6	2	6	6	1	1
4	2	6	6	4	3	6	6	6	6	6	6	5	6	6	6	6	6	6	1	6	6	3	4	6	6	6	6	2	5	5	5	6	2	5	6	2	5	6	5	6	2	5	6	5	2	6	6	4	2
5	2	5	5	4	3	4	5	4	5	3	3	4	5	5	5	5	5	5	5	5	5	4	4	4	4	4	5	1	4	4	5	4	5	5	2	4	2	4	4	4	5	5	4	4	5	4	4	5	1
6	2	6	6	5	3	5	6	4	4	6	6	4	6	6	6	6	5	6	2	6	6	4	5	6	6	6	6	2	1	5	1	5	5	5	5	2	5	5	5	5	2	4	5	5	2	5	5	2	2
2	2	6	6	2	1	6	6	5	5	5	5	5	6	6	6	6	6	6	4	6	6	4	5	6	6	5	5	6	6	6	5	6	5	6	6	5	6	6	6	6	6	6	6	6	5	5	5	5	2
3	2	6	5	2	1	2	6	3	3	4	4	2	5	5	5	5	4	6	6	5	5	1	3	5	5	5	5	2	2	4	4	5	5	5	4	3	2	5	5	5	5	4	5	4	5	5	5	4	2
6	2	6	5	5	2	5	6	5	5	5	5	4	5	5	5	4	3	4	5	5	4	2	2	3	3	3	5	2	5	5	5	3	4	3	3	4	4	3	3	3	5	3	3	3	6	3	2	3	2
1	2	6	6	5	5	6	6	6	6	5	5	5	6	6	6	6	5	6	3	6	6	3	4	6	6	6	6	6	6	6	6	5	5	5	5	4	4	4	5	5	4	3	5	4	4	5	5	4	2
4	2	6	6	5	4	5	6	6	5	5	5	5	6	6	6	6	5	5	2	6	6	3	5	5	5	5	6	2	5	6	6	5	2	6	5	2	5	5	5	5	2	5	6	4	5	5	5	4	2
5	2	6	6	5	4	6	5	6	5	4	5	5	6	6	6	5	5	5	5	6	6	4	5	5	5	5	5	2	5	5	5	5	5	3	5	3	5	5	5	5	4	5	5	5	3	5	5	4	2
5	2	6	6	4	2	6	6	6	5	5	4	6	6	6	6	6	3	3	4	6	5	2	5	6	6	2	6	2	4	4	2	6	5	5	5	3	6	2	3	2	5	2	2	2	6	3	2	5	2
5	2	6	6	3	3	5	5	5	5	6	4	5	6	6	6	5	5	6	3	6	6	2	5	6	6	5	6	4	5	5	5	4	3	5	5	2	4	5	5	5	3	5	5	5	6	5	5	4	1
2	2	6	6	6	6	6	6	6	6	5	5	6	6	6	4	6	6	6	1	6	6	2	5	6	6	6	6	6	6	6	4	5	3	3	5	2	6	6	6	6	5	4	5	5	4	5	5	5	2
6	2	6	4	3	2	5	6	3	4	2	3	3	5	5	5	5	5	4	5	4	4	2	4	4	4	4	4	2	4	4	3	3	5	6	2	4	2	3	3	3	4	3	3	3	5	4	4	5	2
3	2	6	6	4	3	3	5	5	5	6	4	5	6	5	5	6	6	1	1	6	6	6	6	6	6	6	6	6	6	6	6	6	6	6	6	6	6	5	5	5	5	5	5	5	5	5	5	5	1
3	2	6	6	6	6	6	6	6	6	5	5	6	6	6	6	6	6	6	6	6	6	6	6	6	6	6	6	2	6	6	6	6	4	6	6	3	6	5	5	6	4	5	5	5	4	5	5	2	2
3	2	6	6	3	3	3	6	5	5	5	5	5	5	6	5	6	6	6	6	6	5	4	5	6	6	6	6	4	6	6	6	6	3	5	5	2	5	5	5	5	3	5	5	5	4	5	5	5	3
6	2	5	2	2	2	2	3	2	2	2	3	3	6	6	6	5	5	5	5	5	6	5	4	5	6	2	5	2	5	5	5	5	3	3	3	2	3	5	1	5	1	5	5	5	5	5	5	4	2
6	2	6	6	6	3	6	6	6	6	6	6	5	6	6	6	6	6	6	3	6	1	1	1	6	6	1	6	1	5	3	1	6	1	6	6	2	3	6	1	6	2	3	6	6	2	5	5	2	2
4	2	6	6	5	4	6	6	6	6	6	6	6	6	6	6	6	6	6	6	6	6	6	6	5	5	5	5	6	6	6	6	6	6	6	6	6	6	6	6	6	6	6	6	6	5	6	6	6	1
5	2	6	5	4	1	6	6	6	6	6	6	5	6	5	4	6	6	6	4	6	6	4	6	6	6	6	6	1	6	6	6	6	1	6	6	1	6	6	6	6	1	6	6	6	1	6	6	6	1
4	2	6	6	1	2	4	6	4	5	5	5	4	6	5	6	5	5	5	2	5	5	4	4	6	6	6	6	2	6	6	6	6	6	6	6	3	3	5	4	5	4	4	5	5	6	5	4	5	2
5	1	6	6	3	3	6	6	6	6	6	5	4	6	6	6	6	6	6	6	6	5	2	5	6	6	6	6	1	6	6	6	3	3	5	5	3	3	5	5	6	2	5	6	6	3	5	5	1	1
2	2	6	5	3	3	4	6	3	4	5	5	5	6	6	6	6	5	5	5	5	6	4	4	6	6	6	4	5	6	6	6	6	5	6	6	2	4	6	6	6	5	5	5	5	3	6	5	5	2
1	2	6	5	4	4	4	6	6	6	5	5	6	6	6	6	6	5	6	4	5	6	3	5	6	6	6	6	5	6	5	5	6	6	6	5	6	5	5	6	6	4	5	6	6	4	5	5	5	2
2	2	6	6	3	3	6	6	6	6	5	5	6	6	6	6	6	6	6	6	6	6	6	6	6	6	6	6	2	5	5	5	6	6	6	6	6	6	6	6	6	6	6	6	6	6	6	6	6	1
1	2	6	6	5	3	5	6	5	5	5	4	3	6	5	5	5	6	6	5	6	6	2	2	6	6	6	6	3	5	3	3	6	6	6	6	2	4	5	6	6	5	6	5	5	2	6	5	5	2
5	2	5	3	1	1	2	4	2	4	4	4	3	5	5	6	4	4	4	5	4	5	3	5	5	5	4	4	2	2	2	2	2	5	5	4	2	3	4	2	4	4	3	4	3	4	4	4	4	2
5	2	5	5	1	1	3.7	5	5	5	3	3	4	4	5	5	5	5	5	4	4	4	4	4	5	5	5	5	5	5	5	5	4	4	4	5	5	4.666666667	5	5	5	4	4	4	4	5	5	5	5	4
2	2	6	5	4	4	5	6	5	5	4	4	5	6	6	4	6	6	6	4	6	6	4	5	1	1	5	5	4	3	4	5	5	3	5	5	3	5	4	3	4	4	5	5	5	5	5	5	5	2
2	2	5	5	3	3	3	5	4	4	4	4	5	6	6	6	6	5	5	4	6	6	5	5	6	6	6	6	3	1	1	1	5	5	6	6	3	5	5	5	5	3	5	5	5	3	5	5	4	2
5	2	5	5	4	3	5	4	5	5	5	5	5	5	5	5	5	5	5	2	5	5	3	4	5	5	5	5	4	5	5	4	5	3	4	4	3	4	4	5	5	3	4	5	5	3	5	5	5	2
7	2	5	3	3	3	3	6	5	5	5	3	5	5	5	5	5	5	5	3	5	5	3	3	5	5	3	3	2	5	5	5	5	4	4	5	4	4	4	4	5	5	4	4	4	4	5	4	4	3
3	2	6	6	6	6	6	6	6	6	5	5	5	6	6	6	6	6	6	3	6	6	5	6	5	5	5	6	5	5	6	6	6	4	5	6	2	6	6	6	6	6	5	6	6	6	6	6	2	2
6	2	5	5	2	2	2	5	3	3	4	4	3	6	5	5	6	6	6	6	6	6	2	2	6	6	1	6	2	3	3	3	5	6	6	5	1	2	3	2	3	5	2	3	2	5	3	2	3	2
5	2	6	6	2	2	5	6	5	5	5	5	2	6	6	6	5	5	5	5	5	5	4	5	5	5	5	5	4	6	5	5	5	2	5	4	2	5	5	5	5	2	5	5	5	2	5	5	5	1
7	2	6	3	2	2	2	5	3	6	5	5	3	6	6	6	6	5	6	6	6	6	2	5	6	6	6	6	1	5	5	5	6	1	1	5	3	2	4	4	4	5	4	4	4	4	4	2	2	1
2	2	6	6	5	2	5	6	6	6	4	5	6	6	6	5	6	6	6	4	6	6	5	6	6	6	5	6	3	4	5	5	6	2	5	5	2	6	5	5	6	2	6	6	6	2	6	6	3	2
5	2	6	5	4	3	5	6	4	5	4.8	5	5		6	6	2	6	6	6	6	6	2	3	5	6	6	4	3	5	6	6	6	5	5	5	2	5	3	1	5	3	3	5	3	6	3	5	6	2
6	2	6	5	4	4	4	6	5	5	4	4	4	6	6	6	5	5	5	4	6	4	3	4	5	5	5	6	1	5	5	4	5	6	6	4	4	5	6	5	5	4	4	5	5	4	5	5	5	1
6	2	6	6	4	4	5	6	5	5	6	6	4	5	6	6	6	6	6	2	6	6	3	6	6	6	6	5	1	6	6	6	6	6	5	5	2	5	5	5	5	3	5	5	5	4	5	5	3	1
4	2	6	6	2	3	5	6	6	6	5	5	5	6	6	6	6	6	6	5	6	6	2	5	6	6	6	6	1	5	5	5	6	5	6	2	2	2	5	5	5	5	5	5	5	2	5	5	2	1
5	2	6	4	2	2	2	5	3	3	2	1	2	5	5	5	5	5	5	5	5	5	5	5	4	5	4	5	1	5	5	5	5	5	5	5	2	5	4	1	5	4	5	5	5	5	5	4	3	2
5	2	6	5	3	2	3	5	3	4	3	4	5	6	6	6	5	5	6	6	6	6	2	3	6	6	5	5	2	6	5	5	5	6	5	5	3	2	5	3	5	6	5	4	4	5	5	5	5	2
6	2	6	5	2	2	5	6	5	5	4	5	4	6	6	6	6	5	6	5	6	6	3	5	6	6	5	6	2	5	5	5	5	6	6	5	4	2	5	4	6	5	3	5	4	5	5	3	3	2
6	2	6	5	5	2	5	5	5	5	5	4	5	5	5	5	5	5	5	2	5	5	5	5	5	5	4	4	4	5	5	5	5	5	4	5	4	5	5	5	5	4	5	5	5	4	5	5	4	2
4	2	5	5	5	5	5	3	3	3	4	4	5	5	5	5	5	3	5	5	3	5	1	1	5	5	5	5	2	5	5	5	2	5	5	2	2	2	2	2	2	5	2	2	2	5	2	2	2	2
5	2	6	6	4	4	5	5	5	5	6	6	4	6	6	6	6	6	6	6	6	5	4	4	6	6	4	4	4	6	6	6	6	4	6	6	4	5	5	5	5	4	4	5	4	5	5	5	4	2
4	2	6	6	5	5	5	5	4	5	5	5	5	6	6	6	5	5	5	5	5	4	5	4	6	6	4	6	5	5	5	5	5	5	5	5	5	5	5	5	5	5	5	5	5	5	5	5	5	5
1	2	5	5	4	3	5	6	5	5	4	4	5	6	6	6	6	6	5	4	6	6	4	5	6	6	5	5	2	4	5	5	6	4	5	5	3	5	5	5	5	3	4	5	5	4	5	5	5	2
5	2	6	6	4	4	6	6	5	5	5	5	4	6	6	6	6	6	6	4	6	6	4	6	6	6	4	6	3	4	6	6	6	4	5	6	2	5	6	6	6	2	3	3	3	4	4	4	4	2
5	2	6	6	5	3	5	6	6	6	2	2	5	6	6	6	6	5	5	5	6	4	3	5	3	5	4	6	3	5	5	3	3	3	5	3	3	5	2	3	5	5	3	3	3	3	5	3	5	2
3	2	5	5	3	1	3	5	5	5	4	4	4	6	6	6	5	5	5	5	5	6	3	5	6	6	6	4	5	5	5	5	5	6	6	5	3	4	5	1	5	4	4	5	4	5	5	5	4	2
3	2	6	6	4	2	6	6	6	6	6	3	4	6	6	6	6	6	6	1	6	6	4	4	6	6	6	6	6	6	6	6	6	5	6	6	4	6	6	6	6	1	4	6	4	1	6	6	6	1
4	2	6	5	3	2	2	6	5	5	5	5	4	6	4	6	5	5	5	5	5	5	2	4	1	1	1	5	2	4	4	4	4	3	3	5	3	4	2	2	4	4	3	3	3	4	1	3	3	2
5	2	4	3	2	4	2	6	2	2	3	3	3	6	6	6	2	4	4	6	4	2	1	1	3	4	4	3	1	4	5	4	2	4	4	1	4	2	2	2	4	4	2	2	2	5	2	2	4	1
2	2	6	6	5	5	6	6	6	6	5	5	6	6	6	6	6	6	6	3	6	5	5	5	6	6	5	5	3	4	4	4	5	5	6	4	4	5	5	5	5	3	5	6	6	3	5	5	3	3
6	2	4	2	1	1	1	4	4	3	3	3	4	6	6	6	4	4	5	5	4	5	2	2	5	5	5	5	1	2	4	3	4	5	4	1	4	1	2	2	4	4	4	2	2	5	5	4	6	2
5	2	5	5	4	3	5	4	3	4	4	4	3	4	5	5	5	4	5	5	4	2	1	2	3	3	3	4	2	4	4	4	3	5	5	3	5	2	3	3	4	5	4	3	3	5	3	3	5	2
6	2	6	5	5	4	5	5	4	4	3	3	4	6	6	6	4	3	5	5	4	3	3	5	4	5	5	4	2	5	5	5	3	5	5	4	3	2	4	4	3	5	4	4	4	5	3	3	4	3
2	2	6	6	5	5	5	5	6	5	6	5	4	6	6	6	6	6	6	2	6	6	4	4	6	6	6	6	6	4	2	2	6	4	6	6	1	6	6	6	6	4	6	6	6	3	6	6	6	1
3	2	6	4	1	1	1	6	1	1	4	4	5	5	5	6	4	6	6	6	4	2	2	2	5	5	5	5	3	6	6	6	5	5	5	5	3	5	5	5	5	3	5	5	5	3	5	5	2	2
5	2	5	4	4	4	4	4	4	4	2	2	4	6	6	6	4	4	4	5	4	5	4	5	4	5	4	4	3	4	5	5	5	4	5	5	5	3	4	4	4	5	4	4	4	5	4	4	4	3
2	2	6	5	4	3	5	5	6	5	5	5	5	6	5	5	5	5	5	2	5	6	5	5	6	6	6	6	5	2	2	2	4	4	4	5	4	5	6	6	6	6	6	5	6	6	4	5	6	6
3	2	6	6	3	3	5	5	5	5	2	2	5	5	5	5	6	6	6	4	6	6	5	6	6	6	5	6	3	5	5	3	5	4	5	5	3	5	4	4	5	4	4	4	4	4	4	4	4	1
6	1	6	6	4	6	4	6	6	6	6	6	5	6	6	6	5	6	6	5	6	6	2	5	6	6	5	6	5	5	5	4	6	5	6	5	3	4	5	4	4	3	5	5	5	4	5	4	5	2
5	2	6	6	5	1	5	6	5	5	5	5	5	6	6	6	3	4	4	6	4	5	2	3	4	4	2	5	1	3	4	4	2	6	6	2	3	2	3	3	4	4	4	3	3	5	4	2	5	2
5	2	5	4	1	1	1	4	4	5	4	4	5	5	5	5	6	4	5	5	6	6	4	5	5	5	5	5	2	4	5	5	4	5	6	5	3	3	4	4	5	5	3	3	3	5	3	3	5	4
3	1	6	6	5	2	6	6	6	5	5	4	5	6	6	6	6	5	6	3	6	5	3	5	6	6	5	6	2	5	4	4	6	3	5	5	4	2	5	5	6	5	5	5	5	3	5	5	3	2
2	2	6	6	5	5	6	6	6	6	5	5	6	6	6	6	4.7	6	6	2	6	6	2	5	4	6	4	6	2	6	5	5	6	3	5	5	5	4	6	6	6	2	6	6	6	2	6	6	5	2
5	2	6	5	3	4.8	4	6	4	5	5	5	5	5	5	6	5	5	5	2	5	2	2	5	5	5	5	5	2	5	5	5	4	4	5	5	3	4	5	5	5	2	5	5	4	3	5	4	5	2
2	2	6	3	3	3	5	5	5	5	4	4	5	6	6	6	5	6	6	6	5	6	2	5	4	4	5	5	5	5	5	5	5	5	5	5	5	5	3	3	5	3	3	5	3	5	5	5	5	2
4	2	5	5	2	2	2	5	5	5	5	5	5	6	6	6	5	5	5	5	5	5	2	3	6	6	5	5	2	5	5	5	5	4	5	5	3	3	2	2	5	4	4	4	4	4	4	3	5	2
6	2	5	5	2	2	3	2	3	3	4	4	4	6	6	6	4	4	4	5	4	4	4	3	3	4	4	4	2	3	3	3	3	3	3	3	3	3	3	2	4	4	3	4	4	4	4	4	4	1
5	2	3	1	1	1	1	1	1	1	1	1	6	6	6	6	5	5	4	5	5	5	4	5	6	6	4	6	2	4	4	4	5	5	5	5	2	2	5	5	5	4	3	5	5	4	5	5	5	2
5	2	6	6	5	4	5	6	6	6	5	5	5	6	6	6	5	5	6	5	5	6	5	5	5	5	4	6	4	6	5	5	5	5	5	5	5	5	5	5	5	5	5	5	5	5	4	3	2	2
5	2	6	6	5	1	3	6	6	6	5	5	6	6	6	6	6	6	2	2	6	6	5	1	6	6	6	6	6	4	4	4	6	6	6	6	3	3	5	5	5	3	5	5	5	3	6	1	5	2
3	2	6	6	5	5	6	6	6	6	1	1	6	6	6	6	6	6	6	6	6	6	6	6	6	6	6	5	3	4	5	6	6	6	6	6	6	6	6	6	6	6	6	6	5	6	5	6	4	1
3	2	6	6	5	5	5	5	5	5	4	3	5	4	5	5	6	6	6	5	6	6	3	4	6	6	5	5	3	4	5	5	6	5	5	6	4	3	5	5	5	5	5	5	5	5	5	5	3	2
4	2	6	6	5	4	6	6	6	6	5	5	6	6	6	6	6	5	6	6	6	3	5	6	5	5	4	6	5	2	5	4	4	6	6	2	5	4	2	2	4	3	2	2	2	6	3	3	6	2
5	2	6	5	5	3	5	5	5	5	4	3	4	6	6	6	5	5	6	6	5	5	3	5	5	5	4	6	3	5	5	4	5	3	5	3	5	3	3	3	3	5	3	3	3	5	3	5	3	2
5	2	6	5	4	3	5	5	5	5	5	4	5	5	5	5	5	5	5	5	5	5	3	5	5	5	5	5	3	3	3	3	3	5	3	5	5	4	3	3	3	5	3	5	5	5	5	5	5	2
4	2	5	5	3	5	5	5	5	5	4	4	5	6	6	6	5	5	5	3	5	5	3	4	5	5	5	5	3	3	3	3	5	5	5	3	2	3	3	3	3	5	5	5	3	2	4	2	5	2
2	2	6	6	5	4	6	6	5	5	5	4	5	6	6	6	5	5	6	3	5	5	4	5	6	6	5	6	5	5	5	5	6	5	6	5	2	5	5	5	5	4	5	5	5	5	5	6	5	2
5	2	6	6	2	2	5	4	4	4	3	4	3	6	6	6	5	3	4	5	5	4	3	4	5	5	5	6	1	3	3	3	3	5	5	3	6	3	2	2	4	4	2	2	2	2	2	2	5	2
6	2	6	6	3	3	3	6	3	4	5	4	4	4	4	4	6	5	5	2	6	6	3	5	6	6	6	6	1	6	5	5	5	5	5	5	2	2	5	5	5	2	5	5	5	2	5	5	4	1
7	2	6	6	5	5	5	6	6	6	5	3	5	5	6	5	6	6	6	3	6	6	2	5	1	1	1	5	2	5	5	5	5	5	5	4	2	3	5	4	5	3	3	3	3	4	4	3	2	2
4	2	5	5	2	4	2	5	4	4	4	3	4	6	6	6	4	4	5	5	5	5	4	4	1	6	6	6	2	5	5	5	4	5	6	3	4	5	5	1	5	3	4	5	4	4	5	1	1	2
2	2	6	6	5	1	6	6	5	6	5	5	5	6	6	6	6	6	6	4	6	6	5	6	5	6	6	6	4	6	5	5	6	5	6	6	3	5	6	5	6	3	6	6	6	3	6	5	4	2
2	1	6	6	6	6	6	6	6	6	5	5	6	6	6	6	6	6	6	3	6	6	6	6	6	6	6	6	4	4	5	5	6	3	4	6	2	6	6	6	6	2	6	6	6	2	6	6	2	2
5	2	6	6	5	4	5	6	5	5	5	2	5	6	6	6	5	5	5	5	5	5	4	4	5	5	5	6	3	5	4	5	5	5	5	3	2	4	5	5	4	5	4	3	4	5	5	5	4	2
3	2	6	6	6	5	5	6	5	5	5	5	5	6	6	6	6	6	5	2	6	5	5	5	3	6	6	6	6	5	5	5	5	5	5	5	2	5	5	5	5	5	5	5	5	5	5	5	5	5
5	2	6	6	2	3	5	5	5	5	4	4	3	6	6	6	6	6	6	6	6	6	4	4	6	6	6	6	6	6	3	3	6	3	6	5	2	6	5	5	5	5	5	5	4	5	5	5	5	2
6	2	6	6	4	2	5	6	5	5	4	4	5	6	6	6	6	6	6	3	6	6	1	3	6	6	6	6	2	3	3	3	6	4	6	5	2	4	6	6	6	2	6	6	6	4	6	6	2	2
5	2	6	6	6	6	6	6	5	5	4	4	6	6	6	5	6	6	6	6	6	6	4	4	6	6	5	4	2	5	5	6	6	4	5	5	4	3	6	4	5	3	5	5	5	4	5	5	4	2
3	1	6	6	6	6	6	6	5	2	5	5	5	6	5	5	5	5	3	4	5	5	4	5	5	5	4	6	5	5	5	5	5	4	5	5	2	5	5	5	5	4	5	5	5	5	5	5	3	2
4	2	5	6	5	5	6	6	6	6	5	5	6	6	6	6	6	5	6	3	6	5	5	6	6	6	6	6	3	5	5	5	5	4	6	5	2	5	5	5	6	2	5	5	4	2	5	5	4	2
2	2	6	6	5	5	6	6	6	6	6	6	6	6	6	6	6	6	6	2	6	6	5	6	6	6	6	6	5	5	5	5	6	5	6	5	1	6	5	5	6	2	5	5	5	2	5	6	5	1
5	2	6	6	4	4	5	5	5	5	5	5	4	6	6	5	5	6	4	3	4	6	4	5	6	6	4	6	2	5	5	5	5	5	6	5	4	4	5	4	5	5	4	5	4	5	5	4	3	2
6	2	6	6	6	5	6	5	6	6	5	5	5	6	6	6	5	4	5	5	5	5	2	2	6	6	5	6	1	6	6	6	5	5	5	5	4	4	3	4	5	5	3	4	4	6	5	1	5	2
2	2	6	6	4	3	6	6	6	6	6	6	6	6	6	6	6	6	6	6	6	6	6	6	6	6	6	6	6	6	6	6	6	6	6	6	6	6	6	6	6	6	6	6	6	6	6	6	6	1
4	2	5	5	4	4	5	5	4	4	5	5	4	5	5	5	4	4	4	4	4	4	4	4	4	4	4	4	1	4	4	4	4	4	4	4	4	4	4	4	4	4	4	4	4	4	4	4	4	2
3	2	6	6	4	1	6	6	6	6	5	5	6	5	6	5	6	6	3	2	6	6	6	6	6	6	6	6	2	3	3	3	3	6	6	6	6	5	2	2	5	5	2	4	3	6	3	2	6	2
5	2	6	6	5	5	5	6	5	5	5	5	5	6	6	6	5	6	6	6	6	6	5	6	6	6	5	6	4	5	5	5	5	6	6	5	5	5	5	5	5	2	5	5	5	2	5	4	5	2
4	2	6	6	4	1	5	6	4	4	6	6	5	6	6	6	6	6	6	6	6	6	3	4	6	6	6	6	3	5	6	6	6	2	6	5	1	4	4	4	5	3	4	4	4	2	6	3	1	1
6	2	6	6	4	1	6	6	5	4	6	5	3	6	6	6	5	3	5	6	6	4	1	5	6	6	1	6	1	6	4	4	4	6	5	1	4	1	4	4	4	5	1	4	4	4	4	4	4	1
2	2	6	6	4	2	6	6	5	6	5	4	4	6	6	6	6	6	6	2	6	6	1	1	6	6	6	6	2	6	1	1	6	5	6	6	2	4	6	6	6	2	6	6	6	2	6	6	4	2
5	2	6	5	3	1	3	5	2	2	2	2	5	6	6	6	5	5	6	5	5	5	1	1	5	5	5	5	2	5	5	5	4	5	5	5	3	5	4	4	4	4	4	4	4	4	4	4	4	2
5	1	6	6	6	6	6	6	6	6	6	6	6	5	5	5	5	5	6	2	5	5	4	5	5	5	4	5	2	4	4	4	5	4	5	3	4	5	4	5	5	4	4	5	4	4	5	4	5	2
3	1	6	6	4	5	4	6	6	6	5	5	6	6	6	6	6	5	6	6	6	6	6	6	6	6	1	6	3	3	3	3	4	5	6	3	4	3	3	2	4	3	4	4	4	3	4	3	2	2
6	2	6	6	6	1	3	1	5	4	6	5	3	6	6	6	6	3	3	5	5	6	1	1	6	6	2	4	1	2	2	2	3	5	5	4	5	4	3	2	5	4	3	3	3	3	4	3	4	1
6	2	5	5	4	3	4	4	4	3	3	3	3	6	6	6	5	4	5	6	4	5	1	4	6	6	5	6	2	1	2	2	3	6	6	3	3	2	2	2	4	5	2	2	2	5	4	3	5	2
4	2	6	5	3	4	6	6	5	5	6	6	4	6	6	6	6	6	6	4	4	4	6	6	4	4	2	4	6	5	6	6	6	6	6	6	2	5	4	4	5	5	4	4	4	5	5	5	5	1
5	2	6	6	5	4	4	5	5	6	5	5	5	6	6	6	6	6	6	2	6	6	4	5	6	6	6	6	2	4	5	4	5	2	4	6	1	5	5	3	3	3	2	5	3	5	4	4	5	2
5	2	6	6	5	5	6	6	6	6	6	6	6	6	6	6	6	6	6	2	6	6	6	6	6	6	6	6	2	6	6	6	6	6	6	6	2	6	6	6	6	2	6	6	6	2	6	6	2	2
4	2	5	5	4	3	5	5	4	4	5	3	4	5	5	5	5	4	5	5	5	5	2	3	5	5	5	5	4	5	5	5	5	5	5	5	4	3	3	3	3	3	3	2	2	3	3	3	3	2
4	2	6	5	5	4	5	5	5	5	4	3	5	6	6	6	5	5	5	6	5	3	2	4	4	4	5	5	3	6	5	4	4	6	4	5	6	5	4	4	5	5	4	4	4	4	5	4	5	2
6	2	6	5	4	4	4	6	5	4	2	4	5	6	6	6	5	5	5	5	5	5	3	3	5	6	3	6	5	6	5	5	5	5	5	5	3	4	4	5	3	3	4	4	3	5	3	4	6	2
4	2	6	6	4	6	5	6	5	6	5	5	2	6	6	6	6	6	6	6	6	6	6	6	6	6	6	6	2	6	6	6	5	6	6	5	6	6	6	6	6	6	6	6	6	6	6	6	6	1
4	2	6	6	5	5	5	6	6	6	5	1	5	6	6	6	6	6	6	3	6	6	6	6	6	6	6	6	2	6	1	1	6	4	6	6	6	6	6	6	6	6	6	6	6	6	6	6	6	2
1	2	6	6	5	4	6	6	4	5	4	3	5	5	5	5	6	6	6	5	5	5	5	5	4	5	5	6	3	5	5	5	5	6	6	5	4	5	6	5	5	4	5	5	5	4	5	5	3	2
4	2	6	5	3	3	3	6	5	5	6	3	4	6	6	6	5	5	6	4	6	5	4	5	6	6	4	5	1	4	4	4	5	4	5	5	4	1	4	4	4	4	4	5	5	3	5	4	5	1
5	2	5	4	4	4	4	5	4	4	3	3	4	5	5	5	5	4	5	5	5	5	4	5	5	5	4	5	5	4	4	3	4	4	5	4	4	4	5	5	5	4	4	4	4	5	5	4	5	2
2	2	6	6	6	6	6	6	6	6	5	5	2	6	6	6	6	6	3	2	6	6	5	5	6	6	5	6	5	6	6	6	6	4	4	6	4	6	6	6	6	3	6	6	6	3	6	6	3	2
3	2	6	6	6	6	6	6	5	5	5	5	6	6	6	6	6	6	6	5	6	6	2	4	6	6	6	6	1	6	6	6	6	6	6	6	2	5	6	6	6	6	6	6	6	5	6	6	3	2
4	2	6	6	6	6	6	6	6	1	6	6	5	6	6	6	5	5	5	5	6	5	3	5	5	5	5	4	5	5	5	5	5	4	5	5	3	5	5	5	5	3	5	5	5	4	5	5	3	3
6	1	5	3	1	1	1	3	2	2	2	2	2	6	6	6	2	3	4	6	4	5	2	2	4	4	4	5	2	3	3	3	3	4	4	2	6	2	2	2	2	6	2	2	2	3	3	3	5	2
4	2	5	3	2	2	2	5	5	5	5	2	2	2	2	5	6	6	6	2	6	6	2	6	5	5	5	5	5	6	5	5	5	5	5	5	2	2	5	5	5	5	5	5	5	5	5	5	2	2
2	2	6	6	5	5	6	6	5	6	5	5	6	6	6	6	6	5	6	5	5	5	2	2	6	6	6	6	3	5	5	5	5	6	5	5	6	6	5	5	5	2	4	4	4	6	5	5	5	2
3	2	6	6	3	3	3	6	4	4	5	5	3	6	6	6	5	5	6	5	6	6	2	5	6	6	6	6	2	4	5	5	5	4	5	5	4	4	5	4	4	5	3	5	5	5	4	5	5	1
1	2	6	5	5	3	5	6	5	5	6	6	5	5	5	5	5	5	5	2	5	4	4	5	5	5	5	5	3	5	5	5	5	5	5	6	4	3	5	5	5	3	5	5	5	3	5	5	2	2
5	2	6	6	4	4	5	6	5	5	3	3	5	6	6	6	5	5	5	4	5	5	3	4	5	5	2	5	2	5	5	5	5	4	5	5	3	3	5	5	5	4	4	5	5	4	5	4	4	2
5	2	5	4	2	2	5	5	3	3	4	4	4	4	4	4	5	5	5	5	5	3	2	3	4	4	4	4	5	4	5	4	4	5	4	5	4	4	4	4	4	5	4	4	4	3	3	3	4	2
3	1	6	5	5	1	5	6	6	6	5	4	5	6	6	6	6	5	6	6	5	5	4	5	6	6	5	6	5	5	5	5	5	5	5	5	4	5	2	2	3	5	2	4	3	5	5	5	5	2
5	2	5	5	1	2	1	4	4	2	2	2	2	5	5	5	5	5	6	6	6	6	2	3	6	6	5	5	3	5	3	3	4	2	3	3	2	3	4	4	4	3	4	4	4	4	4	4	3	1
2	2	6	6	5	6	5	6	6	6	6	2	6	6	6	6	6	6	6	2	6	6	2	3	6	6	6	6	3	5	4	4	6	3	3	6	1	5	5	5	6	2	5	6	6	1	6	6	2	1
1	2	6	6	5	4	6	6	5	6	5	4	6	5	5	4	6	5	5	3	5	6	2	5	5	5	5	5	6	5	1	5	5	3	3	5	2	5	4	4	5	3	4	5	4	4	4	4	5	2
2	2	6	6	6	6	6	6	6	6	6	6	1	6	6	6	6	6	6	5	6	6	2	5	6	6	6	6	4	5	5	5	6	4	6	6	2	6	6	6	5	3	6	6	6	3	6	6	2	1
4	2	5	6	5	5	5	5	5	5	4	4	5	5	5	5	3	5	5	5	5	5	5	5	5	5	5	5	5	4	5	4	5	3	3	5	3	5	5	5	5	3	5	5	5	3	5	5	5	3
3	2	6	6	4	5	5	6	6	6	5	5	6	6	6	6	6	6	6	2	6	6	6	6	6	6	6	6	6	6	6	6	6	2	6	6	2	6	6	6	6	2	6	6	6	2	6	6	2	2
1	2	6	6	6	6	6	6	6	6	5	4	5	5	5	5	6	6	6	2	6	6	4	6	6	6	6	6	6	6	5	5	5	5	5	5	1	3	6	5	5	2	3	5	5	2	5	5	5	1
6	1	5	1	1	1	1	5	2	2	4	4	1	6	3	5	3	4	4	5	4	5	5	4	4	4	4	4	1	5	2	3	3	4	4	3	3	2	4	3	4	3	3	3	4	3	3	3	2	1
7	2	6	6	6	4	6	6	6	6	6	6	6	6	6	6	6	6	6	3	6	6	3	6	6	6	6	6	5	5	5	5	6	4	5	5	4	4	4	4	5	4	5	5	5	4	5	5	5	1
5	2	6	6	4	4	4	6	5	6	2	1	6	6	6	6	6	6	6	6	6	6	4	5	6	6	6	6	6	5	6	6	4	5	6	6	1	6	6	6	6	2	6	6	6	2	6	6	5	2
5	2	6	1	1	1	1	6	2	2	2	2	2	6	6	6	6	6	6	6	6	6	2	6	6	6	3	6	2	6	6	6	6	6	6	6	2	2	6	6	6	6	5	6	6	5	6	6	5	2
2	2	6	6	5	1	5	5	5	5	5	4	5	6	6	6	6	6	6	5	6	6	4	5	6	6	5	6	2	5	3	2	6	6	6	5	2	5	6	6	6	2	5	6	6	3	6	6	6	2
5	2	6	5	5	5	5	6	5	5	2	2	6	6	6	6	6	6	6	6	6	6	6	6	6	6	6	6	6	6	6	6	6	6	6	6	6	6	6	6	6	6	6	6	6	6	6	6	2	2
5	1	6	4	1	1	3	6	4	4	6	6	6	6	6	6	6	6	4	1	6	5	1	4	5	6	6	6	6	6	6	6	6	4	5	6	1	4	4	3	5	2	5	4	5	2	5	5	4	1
5	2	6	6	5	5	4	6	5	3	4	4	5	6	6	6	6	6	6	5	6	6	5	5	6	5	5	5	6	6	6	5	5	5	5	5	6	6	6	6	6	6	6	6	6	6	6	6	6	1
4	2	5	5	4	4	4	5	4	5	2	3	4	6	6	6	5	6	6	5	5	5	4	5	5	5	5	6	4	5	6	6	5	5	5	5	2	4	5	4	5	4	5	5	5	4	5	5	4	2
6	2	6	3	3	3	3	5	4	5	5	5	3	6	6	6	5	5	6	3	4	4	1	2	5	5	5	6	1	3	5	4	3	5	5	3	3	2	1	2	2	4	2	2	2	3	3	5	6	1
4	2	6	6	5	3	5	6	6	6	5	5	5	6	6	6	6	6	6	4	6	5	5	5	6	6	5	3	2	5	5	5	5	3	5	5	2	5	4	3	6	3	3	5	3	5	5	4	5	2
6	2	4	2	1	2	1	5	4	4	2	4	4	5	5	5	5	4	4	6	4	2	1	1	6	6	5	6	1	5	5	5	5	5	5	5	6	2	2	4	5	6	2	2	2	6	2	2	6	6
5	2	6	6	3	3	3	6	4	4	4	3	4	6	6	6	6	6	6	5	5	6	2	3	5	5	1	4	2	3	3	3	4	3	5	2	3	2	3.555555556	4	3	3	3.555555556	4	4	5	4	1	4	2
6	2	6	6	3	1	2	4	3	2	3	3	2	6	6	6	6	6	6	6	6	4	2	3	6	6	6	6	1	5	5	5	4	3	4	6	5	2	5	6	5	5	5	5	5	6	5	4	2	1
7	2	6	6	5	4	6	6	6	6	4	3	6	6	6	6	6	6	6	5	6	5	2	3	6	6	5	6	2	5	4	4	5	5	5	5	5	5	5	5	6	4	5	5	5	5	5	5	5	2
5	2	6	6	4	4	6	6	5	6	5	2	5	6	6	6	6	6	6	3	6	2	5	6	6	6	6	6	5	5	5	5	5	6	6	5	2	5	5	5	4	5	4	6	5	5	5	5	2	2
6	2	6	1	1	1	1	1	5	5	2	5	5	6	6	6	5	5	5	2	5	5	2	5	5	5	5	3	3	4	4	4	5	5	5	3	3	2	5	5	4	5	5	5	5	5	5	5	5	2
4	2	6	6	6	1	5	6	6	6	5	5	6	6	6	6	6	6	6	2	6	6	6	6	6	6	6	6	6	6	6	6	6	2	5	6	2	6	6	6	6	2	6	6	6	2	6	6	3	2
4	2	6	4	2	2	3	5	4	3	2	1	2	6	5	6	4	4	5	6	5	5	4	5	5	5	2	5	2	3	3	3	2	3	2	2	6	2	2	2	2	6	2	2	2	6	2	2	5	2
6	2	5	5	3	1	5	5	4	4	4	6	4	6	6	6	4	5	5	5	4	5	1	1	6	5.5	5.5	5	6	6	6	6	4	5	5	4	1	2	2	2	2	6	2	2	2	5	4	2	5	1
3	2	6	5	5	4	5	6	6	6	6	6	6	5	5	5	6	6	6	1	6	6	6	6	6	6	6	5	1	4	5	5	5	5	5	5	3	3	5	5	5	4	5	5	5	4	5	5	3	1
5	2	6	2	2	2	2	6	4	5	5	5	5	6	6	6	6	6	5	5	6	6	5	6	6	6	6	6	6	6	6	6	6	5	5	5	3	5	5	5	5	5	5	5	5	4	5	5	5	2
4		6	6	6	6	6	6	3	4	1	6	6	6		6	6	6	6	1	6	6	6	6	6	6	6	6	1	6	6	6	6	6	6	6	6	1	1	1	3	6	3	6	1	6	6	2	6	1
5	2	6	5	2	1	1	5	5	3	4	2	5	6	6	6	5	5	5	5	5	4	2	5	6	6	5	5	2	2	2	2	4	4	5	4	4	2	4	3	4	5	3	4	4	4	5	5	3	2
6	2	5	5	2	2	2	5	4	4	5	3	4	5	5	5	4	4	4	4	4	4	4	4	4	4	4	4	2	4	4	4	2	5	5	2	5	3	2	2	2	5	2	2	2	5	2	2	5	2
4	2	6	6	4	2	6	6	5	5	3	2	5	5	6	6	5	5	5	6	6	3	3	5	6	6	6	6	2	5	5	5	2	5	5	2	3	3	3	3	3	5	3	3	2	2	2	2	5	2
5	2	6	3	2	2	2	6	3	2	2	3	2	5	5	6	5	5	6	6	5	4	5	4	6	6	5	6	2	2	2	2	3	5	5	3	4	2	3	2	3	5	3	3	3	6	4	3	3	2
4	2	6	6	3	4	6	6	5	6	5	5	5	6	6	6	6	6	6	6	6	6	6	6	6	6	6	6	6	6	6	6	6	4	6	6	5	5	6	6	6	4	6	6	6	6	6	6	6	2
1	2	6	6	5	5	5	6	6	6	5	5	6	6	6	6	6	6	6	4	6	6	5	5	6	6	6	6	6	6	6	6	6	5	6	6	4	6	5	5	5	4	5	5	5	5	5	5	5	2
6	2	6	6	3	4	6	6	4	4	3	4	3	3	3	3	6	6	5.428571429	2	6	6	6	6	6	6	6	6	2	6	6	6	6	6	6	6	6	6	6	5	5	2	6	6	6	3	5	5	6	1
6	2	5	1	1	1	1	6	5	3	2	2	3	3	4	4	5	5	4	6	5	4	4	5	3	3	3	3	2	5	5	4	4	5	5	5	6	2	2	2	2	6	2	2	3	6	3	2	2	2
4	1	5	5	5	3	5	6	5	5	5	5	5	5	5	5	5	5	5	5	5	4	2	3	5	5	5	4	2	2	2	2	4	6	6	4	5	4	5	5	5	4	3	4	4	4	4	3	5	1
2	2	6	6	6	5	5	6	6	6	6	6	6	6	6	6	6	5	6	4	6	6	6	6	6	6	4	6	3	3	3	3	4	6	6	5	5	6	3	3	5	4	3	3	3	6	3	5	6	2
1	2	6	6	5	6	6	6	6	6	1	1	6	6	6	6	6	6	4	1	6	6	6	6	6	6	6	6	6	6	6	6	6	4	5	6	2	6	6	6	6	6	6	6	6	6	6	6	6	2
5	2	6	5	4	3	4	6	5	5	4	4	5	6	6	6	6	6	4	2	6	6	2	6	6	6	5	6	2	6	6	6	6	3	4	6	2	4	6	5	6	2	6	6	6	2	6	6	4	2
6	2	6	6	6	6	6	6	6	6	6	6	5	6	6	6	6	6	6	1	6	6	1	6	6	6	6	6	6	6	6	6	1	4	4	5	2	6	6	6	6	3	6	6	6	5	6	6	4	6
7	2	6	5	2	2	1	3.78	3.78	5	4	4	5	6	6	6	6	6	6	6	6	6	2	3	6	6	3	3	2	2	1	2	5	6	6	2	5	2	2	2	5	1	2	2	2	5	2	2	6	2
6	2	5	5	5	5	4	6	2	3	4	5	3	6	6	6	5	5	6	5	5	6	5	5	5	5	5	6	2	6	6	6	5	5	6	6	5	4	5	4	4	6	4	4	4	5	5	4	5	2
6	2	5	5	4	4	4	5	5	5	3	5	5	6	6	6	5	5	5	4	5	5	4	5	5	5	5	5	2	5	5	5	4	4	5	5	4	3	5	5	5	4	4	5	4	5	5	5	4	2
6	2	5	5	5	2	1	6	5	5	6	6	5	6	6	6	6	6	6	6	6	4	1	1	6	6	6	6	2	6	6	6	6	6	6	6	3	3	5	5	5	4	5	5	5	5	6	5	5	2
6	2	5	3	2	1	1	5	2	2	1	3	4	6	6	6	5	4	6	5	5	6	2	4	1	2	1	1	2	2	1	2	2	5	5	4	4	2	2	2	2	5	2	2	2	2	2	2	6	2
6	2	6	3	3	2	1	6	6	6	6	6	4	6	6	6	6	6	4	2	6	6	2	3	5	5	4	6	1	3	4	4	5	2	3	5	3	3	4	4	4	5	4	4	4	4	5	5	5	2
4	2	6	6	5	5	5	5	4	5	4	3	4	5	5	5	5	5	5	4	5	5	4	5	5	5	5	5	3	4	4	4	5	5	6	4	4	4	4	4	4	4	4	5	5	5	4	5	4	2
4	2	6	6	6	6	6	6	6	6	6	6	6	6	6	6	6	6	4	1	6	6	6	6	6	6	6	6	6	4	4	4	6	4	6	6	3	6	6	6	6	1	6	6	6	1	6	6	1	1
3	2	6	6	6	6	6	6	6	6	6	6	6	6	6	6	6	6	6	1	6	6	6	6	6	6	6	6	1	5	4	3	5	5	6	5	2	6	4	4	4	5	5	5	5	5	5	4	5	1
1	2	6	6	4	4	4	5	5	5	6	6	4	6	6	6	6	6	6	2	6	4	3	3	6	6	6	6	1	6	1	6	4	5	5	6	2	5	5	5	5	2	5	5	5	2	6	6	2	1
4	2	5	5	4	4	5	5	5	5	6	6	4	6	6	6	5	6	6	2	6	6	6	6	6	6	5	6	1	5	3	3	5	6	6	6	5	2	5	4	5	4	4	4	4	5	4	4	5	2
5	2	6	5	5	5	4	4	4	4	3	3	5	6	6	6	5	5	5	5	5	4	4	4	6	6	6	6	3	5	5	5	5	4	5	5	4	4	5	5	4	4	5	5	5	5	5	5	5	2
2	2	6	6	5	2	4	6	6	6	5	5	6	6	5	3	6	5	5	3	6	6	4	5	6	6	4	6	4	2	4	4	3	5	6	2	5	3	5	5	5	5	5	5	5	6	6	6	2	2
3	2	6	6	5	4	5	5	4	5	5	5	5	6	6	6	6	6	6	3	6	6	4	5	6	6	6	6	6	6	6	6	6	4	6	5	2	5	6	6	6	3	6	6	6	3	6	6	5	2
5	2	4	4	2	2	2	4	4	4	5	3	4	6	6	5	5	5	5	5	5	5	3	4	5	5	5	5	1	5	5	5	5	5	5	2	5	5	4	4	4	4	4	4	4	4	4	4	4	1
4	2	6	6	6	6	6	6	6	6	6	6	6	6	6	6	6	6	6	2	6	6	6	6	6	6	5	1	6	6	6	6	6	5	6	5	4	6	5	5	5	4	3	5	5	3	5	5	5	2
5	2	6	6	2	2	5	5	4	5	5	4	3	6	6	6	6	6	6	6	6	6	1	2	6	6	3	6	2	5	5	5	5	2	2	5	2	2	5	5	5	5	5	5	5	5	5	5	5	2
3	2	5	5	4	2	2	3	3	3	3	2	4	6	5	6	3	3	6	5	3	5	3	4	4	4	4	5	3	3	3	3	3	5	6	3	4	2	4	4	5	5	3	4	4	5	3	4	4	2
5	2	4	1	1	1	1	5	4	4	3	3	4	6	5	5	5	5	5	5	5	5	5	5	5	5	5	5	1	5	4	5	4	3	5	4	5	4	4	4	4	4	5	5	5	4	5	5	5	1
[truncated: 28 more columns]
